# Supplementary material for: Intracoronary Delivery of Human Mesenchymal/Stromal Stem Cells: Insights from Coronary Microcirculation Invasive Assessment in a Swine Model
Source: PLoS One. 2015 Oct 19;10(10):e0139870. doi: 10.1371/journal.pone.0139870 (PMC4610677; doi:10.1371/journal.pone.0139870)
Supplement: S1 File — (ZIP) [file pone.0139870.s001.zip]

Archive with 3 entries (2 files):
- DATA_SET.docx
- __MACOSX/
- __MACOSX/._DATA_SET.docx
